# Supplementary material for: Calcination of Clay Raw Materials in a Fluidized Bed
Source: Materials (Basel). 2021 Jul 16;14(14):3989. doi: 10.3390/ma14143989 (PMC8303566; doi:10.3390/ma14143989)
Supplement: Supplementary file 1 [file materials-14-03989-s001.zip]

Archive with 1 entries (1 files):
- materials-1238454-SI.pdf
